# Supplementary material for: Prevalence and predictors of germline CDKN2A mutations for melanoma cases from Australia, Spain and the United Kingdom
Source: Hered Cancer Clin Pract. 2014 Nov 20;12(1):20. doi: 10.1186/1897-4287-12-20 (PMC4361137; doi:10.1186/1897-4287-12-20)
Supplement: Supplementary file 2 — Additional file 2: CDKN2A variants identified in cases and controls recruited In Australia, Spain and the United Kingdom. Full list of all variants identified in this study. (XLSX 51 KB) [file 13053_2014_472_MOESM2_ESM.xlsx]

## Sheet: Sheet1
Additional file 2 – CDKN2A variants identified in cases and controls recruited In Australia, Spain and the United Kingdom
Gene element	Countrya	p16 Nucleotide change	p16 protein change	p14 nucleotide change	p14 protein change	Classification	Reference	Number Cases	Number Controls
promoter / 5'UTR	Aus, Spn, UK	c.-34G>T	r.-34_-32>p.M1	c.194-3653G>T	_	pathogenic	[1]	3	0
	Aus, UK	c.-33G>C	_	c.194-3652G>C	_	non pathogenic	[2]	8	4
	UK	c.-30G>A	_	c.194-3649G>A	_	non pathogenic	novel	1	0
	UK	c.-25C>T	_	c.194-3644C>T	_	non pathogenic	novel	1	0
	UK	c.-20A>G	_	c.194-3639A>G	_	non pathogenic	novel	1	0
	Aus, UK	c.-14C>T	_	c.194-3633C>T	_	non pathogenic	novel	2	1
Exon 1a	UK	c.9_32del24	p.A4_10Edel7	c.194-3611_3588del24	_	pathogenic	[3]	1	0
	Aus, UK	c.32_33ins9_32	p.M1_S8dup	c.194-3589_3588ins24	_	pathogenic	[4]	4	0
	Aus, UK	c.52_57dup6	p.20T_21Adup	c.194-3563_3564dup6	_	pathogenic	[2]	2	0
	UK	c.68G>A	p.G23D	c.194-3552G>A	_	pathogenic	[2]	1	0
	UK	c.71G>C	p.R24P	c.194-3549G>C	_	pathogenic	[5]	1	0
	Aus	c.95T>C	p.L32P	c.194-3525T>C	_	pathogenic	[4]	2	0
	Spn	c.104G>A	p.G35E	c.194-3516G>A	_	pathogenic	[6]	1	0
	UK	c.104G>C	p.G35A	c.194-3516G>C	_	pathogenic	[4]	1	0
	Spn	c.106delG	p.A36RfsX17	c.194-3514delG	_	pathogenic	novel	1	0
	UK	c.113C>G	p.P38R	c.194-3507C>G	_	pathogenic	[7]	1	0
	Aus	c.147C>A	p.I49I	c.194-3473C>A	_	non pathogenic	novel	0	1
Intron 1a	Aus	c.150+11G>T	_	c.194-3459G>T	_	non pathogenic	novel	1	0
	Aus, UK	c.150+37G>C	_	c.194-3433G>C	_	non pathogenic	novel	10	6
	Aus	c.151-89C>G	_	c.194-89C>G	_	non pathogenic	novel	1	0
	Aus	c.151-14G>A	_	c.194-14G>A	_	non pathogenic	novel	0	1
	Aus	c.151-4G>C	_	c.194-4G>C	_	non pathogenic	novel	0	1
Exon 1b	Spn	c.-19460_19445dup	_	c.45_60dup	p.V22PfsX46	pathogenic	[8]	1	0
	Aus	c.-19424C>G	_	c.81C>G	p.I27M	pathogenic	novel	1	0
	Aus	c.-19403G>A	_	c.102G>A	p.W34X	pathogenic	novel	1	0
	Aus	c.-19312G>A	_	c.193G>A	p.G65S	pathogenic	novel	1	0
	Aus	c.-19312G>C	_	c.193G>C	p.G65R	pathogenic	[9]	1	0
Intron 1b	UK	c.-19275G>C	_	c.193+37G>C	_	non pathogenic	novel	1	0
	UK	c.-19256T>C	_	c.193+56T>C	_	non pathogenic	[9]	2	0
Exon 2	UK	c.159G>C	p.M53I	c.202G>C	p.D68H	pathogenic	[2]	4	0
	Spn	c.176T>G	p.V59G	c.219T>G	p.S73R	pathogenic	[2]	3	0
	UK	c.188T>C	p.L63P	c.231T>C	p.A77A	pathogenic	[7]	1	0
	Aus, Spn	c.194T>C	p.L65P	c.237T>C	p.A79A	pathogenic	[10]	2	0
	Aus	c.202_203GC>TT	p.A68L	c.245_246GC>TT	p.R82L	pathogenic	[2]	1	0
	Aus	c.206A>G	p.E69G	c.249A>G	p.G83G	pathogenic	[6]	3	0
	UK	c.212A>C	p.N71T	c.255A>C	p.Q85H	pathogenic	novel	1	0
	UK	c.228_246del19	p.L77TfsX62	c.271_289del19	p.R90VfsX75	pathogenic	[11]	2	0
	UK	c.240_253del14	p.81PfsX56	c.92_105del14	p.95TfsX56	pathogenic	[12]	1	0
	UK	c.251A>C	p.D84A	c.294A>C	p.R84R	pathogenic	[6]	1	0
	Spn	c.259C>T	p.R87W	c.302C>T	p.P101L	pathogenic	[13]	2	0
	Spn	c.301G>T	p.G101W	c.344G>T	p.R115L	pathogenic	[14]	5	0
	Spn, UK	c.318G>A	p.V106V	c.361G>A	p.A121T	non pathogenic	[15]	3	0
	UK	c.331G>A	p.G111S	c.374G>A	p.G125E	pathogenic	novel	1	0
	Spn	c.358delG	p.E120SfsX26	c.*2delG	_	pathogenic	[16]	1	0
	Spn	c.369T>C	p.H123H	c.*13T>C	_	non pathogenic	novel	1	0
	Spn	c.370C>T	p.R124C	c.*14C>T	_	pathogenic	[17]	2	0
	Aus, UK	c.373G>C	p.D125H	c.*17G>C	_	non pathogenic	[18]	4	1
	Spn	c.379G>T	p.A127S	c.*23G>T	_	pathogenic	[19]	1	0
	Aus	c.384G>A	p.R128R	c.*28G>A	_	non pathogenic	novel	0	1
	UK	c.415G>C	p.G139R	c.*59G>C	_	non pathogenic	novel	2	0
	UK	c.427G>A	p.A143T	c.*71G>A	_	non pathogenic	[20]	0	1
	Aus	c.430C>T	p.R144C	c.*74C>T	_	non pathogenic	[6]	0	1
	Aus, Spn, UK	c.442G>A	p.A148T	c.*86G>A	_	low penetrance	[12]	179	45
Intron 2	Aus	c.458-83G>A	_	c.*102-83G>A	_	non pathogenic	novel	0	1
	Aus, UK	c.458-105G>A	p.156_157del	c.*102-105G>A	_	pathogenic	[21]	5	0
Exon 3	Aus	c.467A>C	p.D156A	c.*111A>C	_	non pathogenic	novel	1	0
3'UTR	Aus, UKb	c.*29C>G	_	c.*144C>G	_	low penetrance	[4]	428	224
	Aus, UKb	c.*69C>T	_	c.*184C>T	_	low penetrance	[22]	295	143
a Aus = Australia; UK = United Kingdom; Spn = Spain
b 3’UTR was not screened in Spanish samples
References
1	Liu L, Dilworth D, Gao L, Monzon J, Summers A, Lassam N, Hogg D: Mutation of the CDKN2A 5' UTR creates an aberrant initiation codon and predisposes to melanoma. Nat Genet 1999, 21:128-132.
2	Soufir N, Avril MF, Chompret A, Demenais F, Bombled J, Spatz A, Stoppa-Lyonnet D, Benard J, Bressac-de Paillerets B: Prevalence of p16 and CDK4 germline mutations in 48 melanoma-prone families in France. The French Familial Melanoma Study Group. Hum Mol Genet 1998, 7:209-216.
3	Aitken J, Welch J, Duffy D, Milligan A, Green A, Martin N, Hayward N: CDKN2A variants in a population-based sample of Queensland families with melanoma. J Natl Cancer Inst 1999, 91:446-452.
4	Walker GJ, Hussussian CJ, Flores JF, Glendening JM, Haluska FG, Dracopoli NC, Hayward NK, Fountain JW: Mutations of the CDKN2/p16INK4 gene in Australian melanoma kindreds. Hum Mol Genet 1995, 4:1845-1852.
5	Holland EA, Beaton SC, Becker TM, Grulet OM, Peters BA, Rizos H, Kefford RF, Mann GJ. Analysis of the p16 gene, CDKN2, in 17 Australian melanoma kindreds. Oncogene 1995, 11:2289-94.
6	Miller PJ, Duraisamy S, Newell JA, Chan PA, Tie MM, Rogers AE, Ankuda CK, von Walstrom GM, Bond JP, Greenblatt MS: Classifying variants of CDKN2A using computational and laboratory studies. Hum Mutat 2012, 32:900-911.
7	Goldstein AM, Chan M, Harland M, Hayward NK, Demenais F, Bishop DT, Azizi E, Bergman W, Bianchi-Scarra G, Bruno W, et al: Features associated with germline CDKN2A mutations: a GenoMEL study of melanoma-prone families from three continents. J Med Genet 2007, 44:99-106. Epub 2006 Aug 2011.
8	Rizos H, Darmanian AP, Holland EA, Mann GJ, Kefford RF: Mutations in the INK4a/ARF Melanoma Susceptibility Locus Functionally Impair p14ARF. J Biol Chem 2001, 276:41424-41434.
9	Harland M, Taylor CF, Chambers PA, Kukalizch K, Randerson-Moor JA, Gruis NA, de Snoo FA, ter Huurne JA, Goldstein AM, Tucker MA, et al: A mutation hotspot at the p14ARF splice site. Oncogene 2005, 24:4604-4608.
10	Landi MT: Skin color, ultraviolet sensitivity, nevi and DNA repair: risk of cutaneous malignant melanoma in a Mediterranean population. In Melanoma: from melanocyte to malignancy. Edited by Hearing J, Leong SP: Humana Press, Inc.; 2006: 329-346
11	Gruis NA, Sandkuijl LA, van der Velden PA, Bergman W, Frants RR: CDKN2 explains part of the clinical phenotype in Dutch familial atypical multiple-mole melanoma (FAMMM) syndrome families. Melanoma Res 1995, 5:169-177.
12	FitzGerald MG, Harkin DP, Silva-Arrieta S, MacDonald DJ, Lucchina LC, Unsal H, O'Neill E, Koh J, Finkelstein DM, Isselbacher KJ, et al: Prevalence of germ-line mutations in p16, p19ARF, and CDK4 in familial melanoma: analysis of a clinic-based population. Proc Natl Acad Sci U S A 1996, 93:8541-8545.
13	Ruiz A, Puig S, Malvehy J, Lazaro C, Lynch M, Gimenez-Arnau AM, Puig L, Sanchez-Conejo J, Estivill X, Castel T: CDKN2A mutations in Spanish cutaneous malignant melanoma families and patients with multiple melanomas and other neoplasia. J Med Genet 1999, 36:490-493.
14	Kamb A, Shattuck-Eidens D, Eeles R, Liu Q, Gruis NA, Ding W, Hussey C, Tran T, Miki Y, Weaver-Feldhaus J, et al.: Analysis of the p16 gene (CDKN2) as a candidate for the chromosome 9p melanoma susceptibility locus. Nat Genet 1994, 8:23-26.
15	Ueki T, Hsing AW, Gao YT, Wang BS, Shen MC, Cheng J, Deng J, Fraumeni JF, Jr., Rashid A: Alterations of p16 and prognosis in biliary tract cancers from a population-based study in China. Clin Cancer Res 2004, 10:1717-1725.
16	Puig S, Ruiz A, Castel T, Volpini V, Malvehy J, Cardellach F, Lynch M, Mascaro JM, Estivill X: Inherited susceptibility to several cancers but absence of linkage between dysplastic nevus syndrome and CDKN2A in a melanoma family with a mutation in the CDKN2A (P16INK4A) gene. Hum Genet 1997, 101:359-364.
17	Begg CB, Orlow I, Hummer AJ, Armstrong BK, Kricker A, Marrett LD, Millikan RC, Gruber SB, Anton-Culver H, Zanetti R, et al: Lifetime risk of melanoma in CDKN2A mutation carriers in a population-based sample. J Natl Cancer Inst 2005, 97:1507-1515.
18	Holland EA, Schmid H, Kefford RF, Mann GJ: CDKN2A (P16(INK4a)) and CDK4 mutation analysis in 131 Australian melanoma probands: effect of family history and multiple primary melanomas. Genes Chromosomes Cancer 1999, 25:339-348.
19	Soufir N, Ribojad M, Magnaldo T, Thibaudeau O, Delestaing G, Daya-Grosjean L, Rivet J, Sarasin A, Basset-Seguin N: Germline and somatic mutations of the INK4a-ARF gene in a xeroderma pigmentosum group C patient. J Invest Dermatol 2002, 119:1355-1360.
20	Orlow I, Begg CB, Cotignola J, Roy P, Hummer AJ, Clas BA, Mujumdar U, Canchola R, Armstrong BK, Kricker A, et al: CDKN2A germline mutations in individuals with cutaneous malignant melanoma. J Invest Dermatol 2007, 127:1234-1243.
21	Harland M, Mistry S, Bishop DT, Newton Bishop JA: A deep intronic mutation in CDKN2A is associated with disease in a subset of melanoma pedigrees. Hum Mol Genet 2001, 10:2679-2686.
22	Harland M, Meloni R, Gruis N, Pinney E, Brookes S, Spurr NK, Frischauf AM, Bataille V, Peters G, Cuzick J, et al: Germline mutations of the CDKN2 gene in UK melanoma families. Hum Mol Genet 1997, 6:2061-2067.
