# Supplementary material for: Prevalence and predictors of germline CDKN2A mutations for melanoma cases from Australia, Spain and the United Kingdom
Source: Hered Cancer Clin Pract. 2014 Nov 20;12(1):20. doi: 10.1186/1897-4287-12-20 (PMC4361137; doi:10.1186/1897-4287-12-20)
Supplement: Supplementary file 3 — Additional file 3: Evidence for pathogenicity of identified point mutations In CDKN2A. Bioinformatic, segregation, and functional evidence used in the classification of CDKN2A variants. (XLSX 43 KB) [file 13053_2014_472_MOESM3_ESM.xlsx]

## Sheet: Sheet1
Additonal file 3 – Evidence for pathogenicity of identified point mutations In CDKN2A
p16 aa change	SIFT result	SIFT Score	POLYPHEN Result	Polyphen score	PMUT Prediction	PMUT Reliability	Total score (0-3)	Segregation in multiple melanoma pedigree?	Functional	Classification
G23D	Affect Protein Function	0	Probably Damaging	1.769	Neutral	3	2	No data	not tested	pathogenic
R24P	Tolerated	0.17	Possibly Damaging	1.839	Pathological	2	2	Yes	loss	pathogenic
L32P	Affect Protein Function	0.01	Probably Damaging	2.321	Neutral	7	2	Yes	not tested	pathogenic
G35E	Tolerated	0.14	Possibly Damaging	1.935	Neutral	0	1	No data	not tested	pathogenic
G35A	Tolerated	0.29	Benign	1.081	Neutral	7	0	Yes	not tested	pathogenic
P38R	Affect Protein Function	0.02	Probably Damaging	2.029	Neutral	4	2	Yes	not tested	pathogenic
I49I	Tolerated	1	Synonymous		Synonymous		0	No data	not tested	non-pathogenic
M53I	Affect Protein Function	0	Probably Damaging	2.531	Neutral	7	2	Yes	loss	pathogenic
V59G	Affect Protein Function	0	Probably Damaging	2.338	Neutral	8	2	No data	not tested	pathogenic
L63P	Affect Protein Function	0	Probably Damaging	2.602	Neutral	3	2	Yes	not tested	pathogenic
L65P	Tolerated	0.27	Benign	1.092	Neutral	8	0	Yes	loss	pathogenic
A68L	Affect Protein Function	0	Probably Damaging	2.117	Pathological	1	3	No data	not tested	pathogenic
E69G	Affect Protein Function	0.02	Benign	1.276	Pathological	3	2	No data	not tested	pathogenic
N71T	Affect Protein Function	0.01	Probably Damaging	2.154	Neutral	6	2	No data	not tested	pathogenic
D84A	Affect Protein Function	0	Probably Damaging	2.407	Neutral	0	2	Yes	not tested	pathogenic
R87W	Affect Protein Function	0	Probably Damaging	2.678	Pathological	8	3	No data	not tested	pathogenic
G101W	Affect Protein Function	0	Probably Damaging	2.214	Pathological	4	3	Yes	loss	pathogenic
V106V	Tolerated	1	Synonymous		Synonymous		0	No	not tested	non-pathogenic
G111S	Affect Protein Function	0.01	Possibly Damaging	1.672	Neutral	0	2	No data	not tested	pathogenic
H123H	Tolerated	1	Synonymous		Synonymous		0	No data	not tested	non-pathogenic
R124C	Tolerated	0.23	Benign	0.176	Pathological	2	1	No data	not tested	pathogenic
D125H	Affect Protein Function	0.03	Possibly Damaging	1.804	Neutral	1	2	No	not tested	non-pathogenic
A127S	Affect Protein Function	0.05	Benign	1.104	Neutral	8	1	No data	loss	pathogenic
R128R	Tolerated	0.79	Synonymous		Synonymous		0	No data	not tested	non-pathogenic
G139R	Tolerated	0.27	Benign	1.13	Pathological	3	1	No	not tested	non-pathogenic
A143T	Tolerated	1	Benign	0.226	Neutral	4	0	No data	not tested	non-pathogenic
R144C	Tolerated	0.05	Possibly Damaging	1.912	Pathological	8	2	No data	wild type	non-pathogenic
A148T	Tolerated	0.39	Benign	1.172	Neutral	8	0	No	No	low penetrance
D156A	Affect Protein Function	0.02	Probably Damaging	2.18	Neutral	0	2	No data	wild type	non-pathogenic
